# Supplementary material for: Lumbar Paravertebral Muscle Pain Management Using Kinesitherapy and Electrotherapeutic Modalities
Source: Healthcare (Basel). 2024 Apr 18;12(8):853. doi: 10.3390/healthcare12080853 (PMC11050304; doi:10.3390/healthcare12080853)
Supplement: Supplementary file 1 [file healthcare-12-00853-s001.zip]

Archive with 11 entries (11 files):
- Supplementary File Table S1.pdf
- Supplementary File Table S10.pdf
- Supplementary File Table S11.pdf
- Supplementary File Table S2.pdf
- Supplementary File Table S3.pdf
- Supplementary File Table S4.pdf
- Supplementary File Table S5.pdf
- Supplementary File Table S6.pdf
- Supplementary File Table S7.pdf
- Supplementary File Table S8.pdf
- Supplementary File Table S9.pdf
